# Supplementary material for: Consuming a multi-ingredient thermogenic supplement for 28 days is apparently safe in healthy adults
Source: Food Nutr Res. 2015 Jul 22;59:10.3402/fnr.v59.27999. doi: 10.3402/fnr.v59.27999 (PMC4513183; doi:10.3402/fnr.v59.27999)
Supplement: Consuming a multi-ingredient thermogenic supplement for 28 days is apparently safe in healthy adults [file FNR-59-27999-s001.xls]

## Sheet: Sheet1
Table 2. Means ± SD for all dependent variables measured.
Variable	Group	Pre	Post	Δ	Reference Interval
Resting Systolic Blood Pressure (mmHg)	CRL	120.6 ± 12.9	121.4 ± 12.7	0.8 ± 6.9	< 120
	SUP	110.2 ± 11.9	114.8 ± 8.3	4.6 ± 6.5
Resting Diastolic Blood Pressure (mmHg)	CRL	74.1 ± 12.7	73.4 ± 9.2	-0.75 ± 7.8	< 80
	SUP	71.7 ± 7.5	77.9 ± 3.9*	6.2 ± 5.3†
Resting Heart Rate (b/min)	CRL	64.4 ± 10.2	65.2 ± 8.7	0.75 ± 5.8	< 100
	SUP	67.3 ± 9.5	71.4 ± 9.2	4.1 ± 12.7
WBC (x10E3/uL)	CRL	5.84 ± 1.84	5.60 ±1.72	-0.24 ± 0.69	3.4 - 10.8
	SUP	6.02 ± 1.09	6.00 ± 0.87	-0.07 ± 0.40
RBC (x10E6/uL)	CRL	5.04 ± 0.34	5.03 ± 0.43	-0.01 ± 0.14	3.77 - 5.28
	SUP	5.24 ± 0.43	5.19 ± 0.40	-0.05 ± 0.17
Hemoglobin (g/dL)	CRL	15.62 ± 1.11	15.54 ± 1.37	-0.08 ± 0.40	11.1 - 15.9
	SUP	15.46 ± 1.22	15.32 ± 1.06	-0.13 ± 0.62
Hematocrit (%)	CRL	46.06 ± 3.14	45.46 ± 3.70	-0.59 ± 1.12	34.0 - 46.6
	SUP	46.48 ± 3.65	45.96 ± 2.70	-0.52 ± 1.95
MCV (fL)	CRL	91.3 ± 2.6	90.4 ± 2.6	-0.9 ± 1.8	79 - 97
	SUP	88.9 ± 3.0	88.8 ± 3.7	-0.1 ± 1.8
MCH (pg)	CRL	30.99 ± 0.71	30.90 ± 0.86	-0.09 ± 0.48	26.6 - 33.0
	SUP	29.57 ± 1.52	29.57 ± 1.28	0.00 ± 0.52
MCHC (g/dL)	CRL	33.92 ± 0.75	34.18 ± 0.81	0.26 ± 0.67	31.5 - 35.7
	SUP	33.28 ± 0.82	33.32 ± 0.61	0.04 ± 0.82
RDW (%)	CRL	13.42 ± 0.72	13.42 ± 0.60	0.00 ± 0.26	12.3 - 15.4
	SUP	13.44 ± 0.26	13.60 ± 0.39	0.16 ± 0.30
Platelets (x10E3/uL)	CRL	280.4 ± 55.9	265.0 ± 51.5	-15.4 ± 31.7	150 - 379
	SUP	253.9 ± 73.1	241.6 ± 82.2	-12.3 ± 20.7
Neutrophils (%)	CRL	54.0 ± 7.0	52.1 ± 7.9	-1.9 ± 6.9	40 -74
	SUP	56.2 ± 7.0	52.3 ± 6.6	-3.9 ± 5.3
Lymphocytes (%)	CRL	33.8 ± 5.5	35.6 ± 7.0	1.8 ± 7.1	14 - 46
	SUP	32.2 ± 4.8	35.0 ± 6.8	2.8 ± 3.8
Monocytes (%)	CRL	9.2 ± 1.4	8.7 ± 1.8	-0.5 ± 1.7	4 - 12
	SUP	8.2 ± 1.9	8.6 ± 1.4	0.3 ± 1.7
Eosinophils (%)	CRL	2.5 ± 1.6	2.9 ± 2.1	0.4 ± 0.9	0 - 5
	SUP	3.1 ± 2.1	3.6 ± 2.2	0.4 ± 1.4
Basophils (%)	CRL	0.5 ± 0.9	0.6 ± 0.6	0.1 ± 0.8	0 - 3
	SUP	0.2 ± 0.4	0.6 ± 0.5	0.3 ± 0.5
Neutrophils (Absolute) (x10E3/uL)	CRL	3.20 ± 1.28	3.01 ± 1.27	-0.19 ± 0.68	1.4 - 7.0
	SUP	3.32 ± 0.45	3.10 ± 0.45	-0.22 ± 0.28
Lymphocytes (Absolute) (x10E3/uL)	CRL	1.94 ± 0.54	1.94 ± 0.50	0.00 ± 0.25	0.7 - 3.1
	SUP	1.96 ± 0.60	2.09 ± 0.55	0.13 ± 0.23
Monocytes (Absolute) (x10E3/uL)	CRL	0.54 ± 0.14	0.47 ± 0.09	-0.06 ± 0.13	0.1 - 0.9
	SUP	0.51 ± 0.20	0.52 ± 0.13	0.01 ± 0.13
Eosinophils (Absolute) (x10E3/uL)	CRL	0.15 ± 0.08	0.16 ± 0.09	0.01 ± 0.07	0.0 - 0.4
	SUP	0.19 ± 0.15	0.23 ± 0.17	0.04 ± 0.09
Basophils (Absolute) (x10E3/uL)	CRL	0.03 ± 0.06	0.01 ± 0.04	-0.01 ± 0.04	0.0 - 0.2
	SUP	0.00 ± 0.00	0.00 ± 0.00	0.00 ± 0.00
Glucose (mg/dL)	CRL	82.6 ± 5.9	81.0 ± 13.0	-1.6 ± 11.0	65 - 99
	SUP	84.8 ± 2.8	86.0 ± 4.4	1.2 ± 3.1
BUN (mg/dL)	CRL	17.1 ± 4.1	16.3 ± 4.7	-0.9 ± 3.3	6 - 20
	SUP	16.7 ± 4.8	16.0 ± 4.0	-0.7 ± 2.5
Creatinine (mg/dL)	CRL	0.98 ± 0.13	0.97 ± 0.15	-0.01 ± 0.06	0.57 - 1.27
	SUP	0.88 ± 0.17	0.97 ± 0.17*	0.09 ± 0.05†
eGFR (mL/min/1.73)	CRL	93.8 ± 12.0	95.4 ± 16.0	1.6 ± 6.9	> 59
	SUP	104.2 ± 17.6	93.0 ± 14.9*	-11.2 ± 5.8†
BUN/Creatinine Ratio	CRL	17.9 ± 5.1	17.1 ± 5.7	-0.7 ± 2.8	8 - 20
	SUP	19.1 ± 3.5	16.4 ± 3.0	-2.7 ± 2.1
Sodium (mmol/L)	CRL	136.5 ± 1.9	136.4 ± 2.5	-0.1 ± 2.6	134 - 144
	SUP	137.2 ± 2.2	138.1 ± 1.5	0.9 ± 2.1
Potassium (mmol/L)	CRL	4.06 ± 0.26	4.09 ± 0.24	0.03 ± 0.28	3.5 - 5.2
	SUP	4.22 ± 0.16	4.26 ± 0.21	0.03 ± 0.21
Chloride (mmol/L)	CRL	101.7 ± 2.0	102.3 ± 2.2	0.6 ± 2.2	97 - 108
	SUP	100.8 ± 2.2	100.0 ± 1.9*	-0.8 ± 1.5
Carbon Dioxide (mmol/L)	CRL	22.1 ± 1.9	20.2 ± 2.0	-1.9 ± 1.5	18 - 28
	SUP	21.2 ± 2.6	22.7 ± 2.4*	1.4 ± 2.6†
Calcium (mg/dL)	CRL	9.29 ± 0.29	9.27 ± 0.38	-0.02 ± 0.29	8.7 - 10.2
	SUP	9.38 ± 0.32	9.54 ± 0.31	0.17 ± 0.29
Protein (g/dL)	CRL	7.05 ± 0.26	6.99 ± 0.34	-0.06 ± 0.22	6.0 - 8.5
	SUP	7.04 ± 0.21	6.88 ± 0.38	-0.17 ± 0.24
Albumin (g/dL)	CRL	4.42 ± 0.18	4.39 ± 0.22	-0.03 ± 0.17	3.5 - 5.5
	SUP	4.39 ± 0.19	4.51 ± 0.31	0.12 ± 0.26
Globulin (g/dL)	CRL	2.63 ± 0.30	2.59 ± 0.34	-0.04 ± 0.11	1.5 - 4.5
	SUP	2.66 ± 0.24	2.37 ± 0.22*	-0.29 ± 0.24†
A/G Ratio	CRL	1.71 ± 0.23	1.74 ± 0.28	0.03 ± 0.11	1.1 - 2.5
	SUP	1.67 ± 0.17	1.93 ± 0.21*	0.27 ± 0.23†
Bilirubin (mg/dl)	CRL	0.54 ± 0.21	0.49 ± 0.22	-0.05 ± 0.21	0.0 - 1.2
	SUP	0.54 ± 0.24	0.44 ± 0.20	-0.10 ± 0.13
Alkaline Phosphatase (IU/L)	CRL	65.4 ± 29.1	64.9 ± 27.7	-0.4 ± 4.5	39 - 117
	SUP	70.0 ± 23.0	67.4 ± 20.8	-2.6 ± 5.5
AST (IU/L)	CRL	26.3 ± 8.5	25.4 ± 6.9	-0.9 ± 5.8	0 - 40
	SUP	22.7 ± 6.7	24.0 ± 8.6	1.3 ± 9.5
ALT (IU/L)	CRL	26.9 ± 10.5	25.1 ± 8.2	-1.7 ± 5.0	0 - 32
	SUP	22.7 ± 9.6	25.4 ± 14.8	2.8 ± 11.2
Total Cholesterol (mg/dL)	CRL	161.4 ± 28.3	167.4 ± 27.0	6.0 ± 15.3	100 - 189
	SUP	168.7 ± 16.4	159.3 ± 12.9	-9.3 ± 18.3
Triglycerides (mg/dL)	CRL	79.6 ± 33.6	91.6 ± 55.8	12.0 ± 32.5	0 - 114
	SUP	90.7 ± 27.4	98.9 ± 28.9	8.2 ± 36.8
HDL (mg/dL)	CRL	61.3 ± 13.1	63.0 ± 11.9	1.7 ± 3.8	> 39
	SUP	60.0 ± 12.2	55.0 ± 11.8*	-5.0 ± 5.5†
LDL (mg/dL)	CRL	82.6 ± 28.4	86.1 ± 20.5	3.4 ± 16.8	0 - 119
	SUP	90.7 ± 11.5	84.6 ± 7.3	-6.1 ± 15.2
CRL = Control (n=14); SUP = Supplement (n=9); All data are reported as means ± SD.
† Significantly different than corresponding CRL delta, t-test (p < 0.05)
*Significantly different from CRL (p < 0.05)
